# Supplementary material for: Dose- and Time-Dependent Modulation of Cx43 and Cx45 Expression and Gap Junction Conductance by Resveratrol
Source: Antioxidants (Basel). 2026 Jan 9;15(1):88. doi: 10.3390/antiox15010088 (PMC12838047; doi:10.3390/antiox15010088)
Supplement: Supplementary file 1 [file antioxidants-15-00088-s001.zip]

Archive with 5 entries (5 files):
- Movie S1.mp4
- Movie S2.mp4
- Supplementary Figure S5.pdf
- Supplementary Figures S1-4.pdf
- Supplementary Table S1.pdf
